# Supplementary material for: Maternal health in resource-poor urban settings: how does women's autonomy influence the utilization of obstetric care services?
Source: Reprod Health. 2009 Jun 16;6:9. doi: 10.1186/1742-4755-6-9 (PMC2706794; doi:10.1186/1742-4755-6-9)
Supplement: Additional file 2 — Characteristics of women from the slums of Nairobi, Kenya who delivered in 2004–2005. The table shows details of the sample of 1,927 women used in the study. [file 1742-4755-6-9-S2.xls]

## Sheet: Table2
	Table 2. Characteristics of women from the slums of Nairobi, Kenya who delivered in 2004-2005
	Variables	N		%
	Education
	None	166		8.61443
	Primary	1272		66.0093
	Secondary or higher	489	1927	25.3762
	Wanted index pregnancy then
	No	590		30.6175
	Yes	1337	1927	69.3825
	Antenatal care visits
	0-1	231		11.9875
	2-3	694		36.0145
	4+	1002	1927	51.9979
	Advised during ANC to deliver at a health facility
	No	448		23.2486
	Yes	1479	1927	76.7514
	Parity
	1	481		24.9611
	2-3	883		45.8225
	4+	563	1927	29.2164
	Age at delivery
	<20	170		8.822
	20-24	677		35.1323
	25-29	530		27.5039
	30+	550	1927	28.5418
	Slum residence
	Korogocho	1098		56.9798
	Viwandani	829	1927	43.0202
	N	1927
	Note: Women's autonomy and Household wealth are not shown since they are defined as tertiles.
