# Supplementary material for: Maternal health in resource-poor urban settings: how does women's autonomy influence the utilization of obstetric care services?
Source: Reprod Health. 2009 Jun 16;6:9. doi: 10.1186/1742-4755-6-9 (PMC2706794; doi:10.1186/1742-4755-6-9)
Supplement: Additional file 3 — Coefficients of ordered logistic regression on the effects of women's autonomy on health facility delivery. The data provided in this table shows the effects of the constructed women's autonomy on the choice of place of delivery. [file 1742-4755-6-9-S3.xls]

## Sheet: Table3
	Table 3. Coefficients of ordered logistic regression on the effects of women's autonomy on health facility delivery
		Panel A								Panel B
		Model with Overall autonomy								Model with Decision-making and Freedom of movement
		All types of HFa vs Not HF				Appropriate HF vs (Inappropriate or not HF)				All types of HF vs Not HF				Appropriate HF vs (Inappropriate or not HF)
		Coeffi-cient	Standard error			Coeffi-cient	Standard error			Coeffi-cient	Standard error			Coeffi-cient	Standard error
	Overall autonomy (Ref: Low)
	Medium	-0.0367	-0.1235			-0.24	-0.1179	*
	High	0.125	-0.1254			-0.17	-0.1194
	Decision making (Ref: Low)
	Medium									-0.1065	-0.1116			Sameb
	High									0.0464	-0.1194			Same
	Freedom of movement (Ref: Low)
	Medium									-0.0748	-0.1175			Same
	High									-0.0747	-0.1136			Same
	Household wealth (Ref: Poorest)
	Middle	0.2902	-0.1123	**		0.2902	-0.1123	**		0.2874	-0.1123	*		Same
	Least poor	0.7847	-0.1284	**		0.4377	-0.1185	**		0.7721	-0.1289	**		0.4382	-0.1188	**
	Education (Ref: Primary)
	None	0.0896	-0.1841			0.3339	-0.1798	†		0.09	-0.1833			0.3242	-0.1791	†
	Secondary or higher	0.4344	-0.113	**		Same				0.4299	-0.113	**		Same
	Wanted index pregnancy then
	Yes	0.2	-0.1018	*		Same				0.3056	-0.1096	**		0.141	-0.1064
	Antenatal care visits
	2-3	0.4963	-0.1624	**		0.1848	-0.1645			0.3442	-0.1497	*		Same
	4+	0.6652	-0.159	**		0.4034	-0.1594	*		0.5377	-0.1456	**		Same
	Advised during ANC to deliver at a health facility
	Yes	0.3284	-0.1067	**		Same				0.3276	-0.1066	**		Same
	Parity
	2-3	-0.7037	-0.1259	**		Same				-0.6926	-0.1256	**		Same
	4+	-1.1363	-0.1711	**		Same				-1.1164	-0.1712	**		Same
	Age at birth
	<20	0.0424	-0.1836			Same				0.0553	-0.1839			Same
	25-29	0.3208	-0.1231	**		Same				0.3182	-0.1232	**		Same
	30+	0.1456	-0.1493			0.4279	-0.1462	**		0.1636	-0.15			0.3915	-0.1472	**
	Slum residence
	Viwandani	-0.3654	-0.113	**		-1.4694	-0.1114	**		-0.4133	-0.1139	**		-1.413	-0.1118	**
	†p<.10; *p<.05; **p<.01		aHealth facility
	bEstimates for Appropriate HF vs (Inappropriate or not HF) are the same as for All types of HF vs Not HF
