# Supplementary material for: Maternal health in resource-poor urban settings: how does women's autonomy influence the utilization of obstetric care services?
Source: Reprod Health. 2009 Jun 16;6:9. doi: 10.1186/1742-4755-6-9 (PMC2706794; doi:10.1186/1742-4755-6-9)
Supplement: Additional file 4 — Interactions between women's autonomy and household wealth as determinants of health facility delivery. This figure gives a summary of the interactions between the three measures of women's autonomy and household wealth in influencing women's place of delivery. [file 1742-4755-6-9-S4.xls]

## Sheet: Figure1
											Figure 1. Interactions between women's autonomy and household wealth as determinants of health facility delivery
											Graph 1.1. Overall autonomy and household wealth Interaction									Graph 1.2. Decision-making autonomy and household wealth Interaction
	Overall autonomy					Overall autonomy
		Poorest	Middle	Least poor			Poorest	Middle	Least poor
	Low autonomy	0	0	0		Low autonomy	1	1	1
	Middle autonomy	-0.7153	0.1027	-0.0897		Middle autonomy	0.489045	1.10816	0.914205
	High autonomy	-0.6889	0.1222	0.0648		High autonomy	0.502128	1.12998	1.06695
	Decision-making autonomy					Decision-making autonomy
		Poorest	Middle	Least poor			Poorest	Middle	Least poor
	Low autonomy	0	0	0		Low autonomy	1	1	1
	Middle autonomy	-0.3232	-0.133	0.1472		Middle autonomy	0.723829	0.875465	1.15859
	High autonomy	-0.284	0.0452	0.2652		High autonomy	0.752767	1.04624	1.30369
	Freedom of movement autonomy					Freedom of movement autonomy
		Poorest	Middle	Least poor			Poorest	Middle	Least poor
	Low autonomy	0	0	0		Low autonomy	1	1	1
	Middle autonomy	-0.5514	0.1981	0.1145		Middle autonomy	0.576143	1.21908	1.12131		Graph 1.3. Freedom of movement autonomy and household wealth Interaction
	High autonomy	-0.5086	0.1288	0.1309		High autonomy	0.601337	1.13746	1.13985
