# Supplementary material for: Maternal health in resource-poor urban settings: how does women's autonomy influence the utilization of obstetric care services?
Source: Reprod Health. 2009 Jun 16;6:9. doi: 10.1186/1742-4755-6-9 (PMC2706794; doi:10.1186/1742-4755-6-9)
Supplement: Additional file 5 — Interactions between women's autonomy and household wealth as determinants of health facility delivery. This table shows the coefficients of interactions terms between the three measures of women's autonomy and household wealth in influencing women's place of delivery. [file 1742-4755-6-9-S5.xls]

## Sheet: Appdx1
	Appendix 1. Interactions between women's autonomy and household wealth as determinants of health facility delivery
		Overall autonomy								Decision making								Freedom of movement
		All types of HFa vs Not HF				Appropriate HF vs (Inappropriate or not HF)				All types of HF vs Not HF				Appropriate HF vs (Inappropriate or not HF)				All types of HF vs Not HF				Appropriate HF vs (Inappropriate or not HF)
		Coeffi-cient	Standard error			Coeffi-cient	Standard error			Coeffi-cient	Standard error			Coeffi-cient	Standard error			Coeffi-cient	Standard error			Coeffi-cient	Standard error
	Overall autonomy (Ref: Low)
	Medium	-0.5294	-0.1989	**		-0.7153	-0.1989	**
	High	-0.3998	-0.1991	*		-0.6889	-0.1991	**
	Decision making (Ref: Low)
	Medium									-0.3232	-0.1925	†		Same
	High									-0.0727	-0.2032			-0.284	-0.2018
	Freedom of movement (Ref: Low)
	Medium																	-0.5514	-0.2037	**		Sameb
	High																	-0.5086	-0.1953	**		Same
	Household wealth-Autonomy interactions
	Middle-Medium	0.818	-0.2691	**		Same				0.1902	-0.2692			Same				0.7495	-0.2819	**		Same
	Middle-High	0.8111	-0.2681	**		Same				0.3292	-0.2711			Same				0.6374	-0.2662	*		Same
	Least poor-Medium	0.6256	-0.2748	*		Same				0.4704	-0.2692	†		Same				0.6659	-0.294	*		Same
	Least poor-High	0.7537	-0.2793	**		Same				0.1502	-0.306			0.5492	-0.2848	†		0.6395	-0.2733	*		Same
	†p<.10; *p<.05; **p<.01
	aHealth facility
	bEstimates for Appropriate HF vs (Inappropriate or not HF) are the same as for All types of HF vs Not HF
