# Supplementary material for: Maternal health in resource-poor urban settings: how does women's autonomy influence the utilization of obstetric care services?
Source: Reprod Health. 2009 Jun 16;6:9. doi: 10.1186/1742-4755-6-9 (PMC2706794; doi:10.1186/1742-4755-6-9)
Supplement: Additional file 6 — Changed in the coefficients of place of delivery by education after controlling for women's autonomy. The table shows the results of the analysis of the potential mediating effect of women's autonomy on the link between education and place of delivery. [file 1742-4755-6-9-S6.xls]

## Sheet: Table4
	Table 4. Changed in the coefficients of place of delivery by education after controlling for women's autonomy
		Panel A								Panel B
		Model with Overall autonomy								Model with Decision-making and Freedom of movement
		All types of HFa vs Not HF				Appropriate HF vs (Inappropriate or not HF)				All types of HF vs Not HF				Appropriate HF vs (Inappropriate or not HF)
		Coeffi-cient	Standard error			Coeffi-cient	Standard error			Coeffi-cient	Standard error			Coeffi-cient	Standard error
	1. Crude model (no control)
	Education (Ref: Primary)
	None	0.1016	-0.1801			0.3539	-0.1798	*		0.1016	-0.1801			0.3539	-0.1798	*
	Secondary or higher	0.4329	-0.1127	**		0.4329	-0.1127	**		0.4329	-0.1127	**		0.4329	-0.1127	**
	2. Full model (with all variables)
	Education (Ref: Primary)
	None	0.0896	-0.1841			0.3339	-0.1798	†		0.09	-0.1833			0.3242	-0.1791	†
	Secondary or higher	0.4344	-0.113	**		0.4344	-0.113	**		0.4299	-0.113	**		0.4299	-0.113	**
	3. Variation (%)
	None	-11.811				-5.65131				-11.4173				-8.3922
	Secondary or higher	0.3465				0.3465				-0.693001				-0.693001
	†p<.10; *p<.05; **p<.01
	aHealth facility
